# Supplementary material for: Identification and Quantitation of 14C-Labeled Catechol Metabolites in Rat Plasma After Intranasal Instillation of Smoldering Eucalyptus Wood Smoke Extract
Source: Methods Protoc. 2025 Dec 4;8(6):147. doi: 10.3390/mps8060147 (PMC12735648; doi:10.3390/mps8060147)
Supplement: Supplementary file 1 [file mps-08-00147-s001.zip]

Archive with 1 entries (1 files):
- mps-3902572-supplementary.pdf
